# Supplementary material for: Higher Radiation Dose to the Immune Cells Correlates with Worse Tumor Control and Overall Survival in Patients with Stage III NSCLC: A Secondary Analysis of RTOG0617
Source: Cancers (Basel). 2021 Dec 8;13(24):6193. doi: 10.3390/cancers13246193 (PMC8699524; doi:10.3390/cancers13246193)
Supplement: Supplementary file 1 [file cancers-13-06193-s001.zip]

Archive with 1 entries (1 files):
- cancers-1288194-supplementary.pdf
